# Supplementary material for: Intravenous Injection of GluR2-3Y Inhibits Repeated Morphine-Primed Reinstatement of Drug Seeking in Rats
Source: Brain Sci. 2023 Mar 31;13(4):590. doi: 10.3390/brainsci13040590 (PMC10136422; doi:10.3390/brainsci13040590)
Supplement: Supplementary file 1 [file brainsci-13-00590-s001.zip]

Archive with 1 entries (1 files):
- brainsci-2276900-supplementary.pdf
